# Supplementary material for: Effects of Nutritional Restriction during Laying Period of Fat and Lean Line Broiler Breeder Hens on Meat Quality Traits of Offspring
Source: Animals (Basel). 2021 Aug 18;11(8):2434. doi: 10.3390/ani11082434 (PMC8388661; doi:10.3390/ani11082434)
Supplement: Supplementary file 1 [file animals-11-02434-s001.zip]

Archive with 1 entries (1 files):
- animals-1347154-supplementary.pdf
